# Supplementary material for: The Role of Plasma Extracellular Vesicles in Remote Ischemic Conditioning and Exercise-Induced Ischemic Tolerance
Source: Int J Mol Sci. 2022 Mar 19;23(6):3334. doi: 10.3390/ijms23063334 (PMC8951333; doi:10.3390/ijms23063334)
Supplement: Supplementary file 1 [file ijms-23-03334-s001.zip]

Archive with 1 entries (1 files):
- ijms-1608423-supplementary.pdf
